# Supplementary material for: The Hypersaline Soils of the Odiel Saltmarshes Natural Area as a Source for Uncovering a New Taxon: Pseudidiomarina terrestris sp. nov
Source: Microorganisms. 2024 Feb 11;12(2):375. doi: 10.3390/microorganisms12020375 (PMC10893183; doi:10.3390/microorganisms12020375)
Supplement: Supplementary file 1 [file microorganisms-12-00375-s001.zip]

Archive with 1 entries (1 files):
- microorganisms-2822693-supplementary.pdf
